# Supplementary material for: Health-Related Quality of Life and Survival in Metastasized Non-Small Cell Lung Cancer Patients with and without a Targetable Driver Mutation
Source: Cancers (Basel). 2021 Aug 25;13(17):4282. doi: 10.3390/cancers13174282 (PMC8428358; doi:10.3390/cancers13174282)
Supplement: Supplementary file 1 [file cancers-13-04282-s001.zip]

Archive with 1 entries (1 files):
- cancers-1355035-SI.pdf
